# Supplementary material for: Hydrothermal Modification of Activated Carbon Enhances Acetaminophen Adsorption: Experimental and Computational Evidence of π–π Interaction Dominance
Source: Molecules. 2025 Nov 5;30(21):4295. doi: 10.3390/molecules30214295 (PMC12609994; doi:10.3390/molecules30214295)
Supplement: Supplementary file 1 [file molecules-30-04295-s001.zip]

Archive with 1 entries (1 files):
- molecules-3897611-supplementary.pdf
